# Supplementary material for: DNA Methylation as an Early Indicator of Aging in Stored Seeds of “Exceptional” Species Populus nigra L
Source: Cells. 2022 Jun 30;11(13):2080. doi: 10.3390/cells11132080 (PMC9265770; doi:10.3390/cells11132080)
Supplement: Supplementary file 1 [file cells-11-02080-s001.zip]

Archive with 1 entries (1 files):
- cells-1735295-supplementary.pdf
